# Supplementary material for: Evolution of the functionally conserved DCC gene in birds
Source: Sci Rep. 2017 Feb 27;7:42029. doi: 10.1038/srep42029 (PMC5327406; doi:10.1038/srep42029)
Supplement: Supplementary Dataset 1 [file srep42029-s2.xls]

## Sheet: data set 1- Tables S1 -S5
Evolution of the functionally conserved DCC gene in birds.
Cedric Patthey, Yong Guang Tong1, Christine Mary Tait1 and Sara Ivy Wilson*
Umeå Center for Molecular Medicine, Umeå University, 901-87 Umeå, Sweden.
1 equal contribution
*corresponding author: sara.wilson@umu.se
Supplementary data set 1
Table S1	page 2
Table S2	page 3
Table S3	page 4
Table S4	page 5
Table S5	page 6

## Sheet: Table S1
	Common name	Latin name	NARS	FECH	ONECUT2	ST8SIA3	WDR7	TXNL1	TCF4	CCDC68	RAB27B	DYNAP	C18ORF54	STARD6	POLI	MBD2	DCC	MEX3C	SMAD4	ELAC1	ME2	MAPK4	SKA1	TSPAN3L	CFAP53	MYO5B	ACAA2	LIPG	RPL17	C18ORF32	DYM	SMAD7	CTIF
Galliformes	Chicken	Galga	0.0966546	0.200013	0.0994821	0.0797254	0.140466	0.0771919	0.222328	x	x	0.802462	x	x	x	0.642534	x	x	0.47266	x	0.531857	x	0.814595	x	x	x	0.0787163	0.166875	0.0859305	0.104929	0.118064	0.133358	0.116611
Galliformes	Quail	Cotja	0.100621	0.1975	0.103647	0.0792022	0.143883	0.0870755	0.372119	x	x	0.953478	x	x	x	0.759429	x	x	0.54487	x	0.595611	x	0.944492	x	x	x	0.0969248	0.163457	0.111816	0.126377	0.120714	0.130914	0.127126
Galliformes	Turkey	Melga	0.0967129	0.198089	0.104696	0.0874813	0.138324	0.0881924	0.23962	0.819315	x	0.764574	x	x	x	0.606383	x	x	0.522216	x	0.569359	x	0.757597	x	x	x	0.100744	0.169435	0.0796368	0.101508	0.118614	0.157682	0.122814
Galliformes	Guinea fowl	Numme	0.0816277	0.194754	0.169727	0.0773676	0.135106	0.0701205	0.192239	x	x	0.669452	x	x	x	0.516814	x	x	0.432566	x	0.486291	x	0.712611	x	x	0.275541	0.0956277	0.162621	0.0923108	0.121407	0.118248	0.133439	0.13389
Anseriformes	Duck	Anapl	0.0748125	0.159932	0.0658686	0.0897988	0.116493	0.0520847	0.0954489	0.332502	0.110533	0.250764	0.268881	0.146422	0.180087	0.0910111	0.170078	0.237608	0.0653899	0.311536	0.201235	0.205816	0.234217	0.205498	0.211128	0.122702	0.165086	0.149572	0.148341	0.182135	0.077673	0.0437598	0.0889609
Columbiformes	Rock pigeon	Colli	0.162607	0.183287	0.0967805	0.12815	0.233986	0.0949975	0.0902402	0.359663	0.152111	0.205278	0.32565	0.140444	0.20786	0.12748	0.201808	0.226239	0.153232	0.250294	0.161771	0.125398	0.178246	0.177866	0.23798	0.135834	0.178304	0.124393	0.145687	0.252409	0.113746	0.0452753	0.0829125
Cuculiformes	Common cuckoo	Cucca	0.184562	0.156045	0.17277	0.273716	0.315268	0.299115	0.253746	x	x	0.53901	0.699726	x	0.361658	0.288233	0.373364	0.112668	0.0628622	0.140022	0.0852175	0.0871497	0.364937	0.112447	0.226658	0.0837024	0.0989944	0.083495	0.191895	0.158485	0.0951874	0.0731271	0.0744803
Caprimulgiformes	Chimney swift	Chape	0.128363	0.154024	0.120181	0.158774	0.143461	0.048758	0.0586116	0.349467	0.0566283	0.238605	0.324876	0.149481	0.179518	0.0856006	0.180139	0.173864	0.0756186	0.173489	0.11503	0.144314	0.191672	0.140493	0.278349	0.110766	0.109303	0.110826	0.193352	0.231111	0.101414	0.0596984	0.0899028
Opisthocomiformes	Hoatzin	Opiho	0.0871686	0.102315	0.111297	0.105756	0.0879194	0.0540062	0.0613689	0.255317	0.0571768	0.125664	0.22138	0.102912	0.142923	0.0501693	0.123863	0.120865	0.0428771	0.146527	0.0750814	0.0773857	0.152239	0.0817061	0.149169	0.0860233	0.118702	0.0874392	0.198464	0.140861	0.0851654	0.0419813	0.0614145
Chradriiformes	Killdeer	Chavo	0.0771615	0.0606693	0.0870465	0.0960451	0.0818967	0.0523077	0.0451612	0.242439	0.0429445	0.106093	0.207067	0.0713377	0.116649	0.0427379	0.111284	0.0940916	0.0257629	0.115524	0.0645154	0.0639141	0.0892185	0.0787819	0.120628	0.0741552	0.0968138	0.0926345	0.124425	0.0993636	0.0758019	0.0147346	0.0554496
Sphenisciformes	Emperor penguin	Aptfo	0.054172	0.0580585	0.0902423	0.0849743	0.0626754	0.040748	0.038009	0.224008	0.0335964	0.0922721	0.180726	0.0618583	0.10273	0.0207713	0.0970316	0.0812678	0.0253148	0.101287	0.0578987	0.0692681	0.0966543	0.0754148	0.11678	0.0650699	0.0668765	0.0726934	0.09784	0.105089	0.0533714	0.0448931	0.0553047
Falconiformes	Peregrine falcon	Falpe	0.0676386	0.0723	0.10183	0.0897827	0.0797693	0.0512518	0.0520693	0.26563	0.0368937	0.094786	0.230831	0.0906458	0.126673	0.0292886	0.121324	0.0968324	0.0289427	0.107354	0.0675333	0.0623882	0.201647	0.0908506	0.155258	0.11403	0.092383	0.0919009	0.0867568	0.110762	0.0674363	0.0481205	0.0674462
Psittaciforme	Budgerigar	Melun	0.458155	0.451064	0.159137	0.490584	0.346526	0.381099	0.292288	x	x	x	0.677985	x	0.425299	0.405885	0.112902	0.117976	0.0162516	0.136186	0.0815054	0.0783953	0.378018	x	0.212019	0.114518	0.121131	0.0975892	0.134729	0.111895	0.0724863	0.0781824	0.0790355
Passeriforme	Rifleman	Acach	0.201852	0.19667	0.133046	0.179985	0.274184	0.317599	0.290753	x	x	0.542801	x	x	x	0.379645	0.632254	0.120423	0.0350424	0.45614	0.204921	0.167933	0.333343	0.141647	0.38209	0.206999	0.167429	0.129198	0.0984859	0.318888	0.0752724	0.0519399	0.0797226
Passeriforme	Golden-collared manakin	Manvi	0.20327	0.239723	0.140239	0.219225	0.294286	0.287129	0.182826	x	x	0.63336	x	x	x	0.347268	0.574873	0.446712	0.176742	0.374187	0.165193	0.166883	0.257342	0.1281	0.427791	0.124309	0.152302	0.137212	0.196345	0.238557	0.0973106	0.0564619	0.0782868
Passeriforme	Hooded crow	Corco	0.182348	0.20665	0.123173	0.206562	0.284312	0.235714	0.21048	x	x	x	x	x	x	0.412122	0.579271	0.414241	0.186815	0.355166	0.206554	0.20136	0.241699	0.157525	0.448857	0.143056	0.200948	0.137327	0.222504	0.307426	0.0944639	0.0628423	0.0919591
Passeriforme	Ground tit	Psehu	0.169396	0.229206	0.128979	0.184543	0.362109	0.362233	0.287277	x	x	0.582618	x	x	x	0.457741	0.613622	0.460723	0.261858	0.430667	0.223108	0.212236	0.269176	0.166012	0.497533	0.146178	0.191921	0.139765	0.219422	0.304342	0.0982075	0.0637106	0.0994936
Passeriforme	Ground finch	Geofo	0.174406	0.250361	0.123789	0.201861	0.307312	0.299224	0.317338	x	x	x	x	x	x	0.4807	x	0.134558	0.0347885	0.535862	0.238675	0.24193	0.282733	0.163126	0.533595	0.15511	0.19717	0.14984	0.100458	0.337796	0.105774	0.0769664	0.109203
Passeriforme	Zebra finch	Taegu	0.183439	0.233899	0.13299	0.208884	0.288761	0.324102	0.38239	x	x	x	x	x	x	0.488809	x	x	0.0285528	0.483558	0.250889	0.220158	0.34544	0.187398	0.527038	0.160432	0.197587	0.161865	0.196061	0.291002	0.100838	0.0752231	0.100443
	African ostritch	Strca	0.039679	0.0424965	0.110716	0.0290483	0.0385032	0.0394242	0.0241358	0.139946	0.0467258	0.0671282	0.142011	0.0411147	0.0822968	0.0154176	0.065193	0.0360486	0.0354428	0.0565219	0.0559638	0.0325787	0.0659861	0.0721107	0.0968118	0.065774	0.0474112	0.0532635	0.0221956	0.089488	0.0426624	0.0673004	0.0259999
	Chinese alligator	Allsi	0.135204	0.113635	0.063919	0.0720789	0.104725	0.0670077	0.0682279	0.218151	0.0856486	0.15673	0.213761	0.149481	0.23212	0.0546333	0.0767493	0.0588395	0.0567949	0.161308	0.121487	0.112303	0.151932	0.139893	0.18097	0.119149	0.12438	0.18176	0.0756112	0.16274	0.0941371	0.0709353	0.0833945
heatmap key
Table S1: Nucleotide substitution rate raw data. The full legend is in File S1. Heat map key is the total branch length from the crocodile-bird common ancestor to each particular species, measured in substitutions per site, called sympatric distance to the root. The darker the colour the greater the nucleotide subsitution rate.
Evolution of the functionally conserved DCC gene in birds.
Cedric Patthey, Yong Guang Tong1, Christine Mary Tait1 and Sara Ivy Wilson*
Umeå Center for Molecular Medicine, Umeå University, 901-87 Umeå, Sweden.
1 equal contribution
*corresponding author: sara.wilson@umu.se
Supplementary data set 1

## Sheet: Table S2
			GROUP1 : NARS - TCF4 and ACAA2 - CTIF							GROUP 2: 5 genes DYNAP, MBD2, SMAD 4, ME2, SKA1					GROUP1 : NARS - TCF4 and ACAA2 - CTIF								GROUP1 : NARS - TCF4 and ACAA2 - CTIF				GROUP 2: 5 genes DYNAP, MBD2, SMAD 4, ME2, SKA1				P-value GROUP 1 v's GROUP 2	significant
	Common name	Latin name	NARS	FECH	ONECUT2	ST8SIA3	WDR7	TXNL1	TCF4	DYNAP	MBD2	SMAD4	ME2	SKA1	ACAA2	LIPG	RPL17	C18ORF32	DYM	SMAD7	CTIF	Common name	n	Passed normality test (alpha=0.05)?	mean	standrd error	n	Passed normality test (alpha=0.05)?	mean	standrd error		difference
Galliformes	Chicken	Galga	0.0966546	0.200013	0.0994821	0.0797254	0.140466	0.0771919	0.222328	0.802462	0.642534	0.47266	0.531857	0.814595	0.0787163	0.166875	0.0859305	0.104929	0.118064	0.133358	0.116611	Chicken	14	yes	0.1229	0.0122	5	N too small	0.6528	0.0122	0.0002	***
Galliformes	Quail	Cotja	0.100621	0.1975	0.103647	0.0792022	0.143883	0.0870755	0.372119	0.953478	0.759429	0.54487	0.595611	0.944492	0.0969248	0.163457	0.111816	0.126377	0.120714	0.130914	0.127126	Quail	14	no	0.1401	0.01969	5	N too small	0.7596	0.08508	0.0002	***
Galliformes	Turkey	Melga	0.0967129	0.198089	0.104696	0.0874813	0.138324	0.0881924	0.23962	0.764574	0.606383	0.522216	0.569359	0.757597	0.100744	0.169435	0.0796368	0.101508	0.118614	0.157682	0.122814	Turkey	14	yes	0.1288	0.01256	5	N too small	0.644	0.04963	0.0002	***
Galliformes	Guinea fowl	Numme	0.0816277	0.194754	0.169727	0.0773676	0.135106	0.0701205	0.192239	0.669452	0.516814	0.432566	0.486291	0.712611	0.0956277	0.162621	0.0923108	0.121407	0.118248	0.133439	0.13389	Guinea fowl	14	yes	0.127	0.01103	5	N too small	0.5635	0.0542	0.0002	***
Anseriformes	Duck	Anapl	0.0748125	0.159932	0.0658686	0.0897988	0.116493	0.0520847	0.0954489	0.250764	0.0910111	0.0653899	0.201235	0.234217	0.165086	0.149572	0.148341	0.182135	0.077673	0.0437598	0.0889609	Duck	14	yes	0.1079	0.01213	5	N too small	0.1685	0.03794	0.156	n.s
Columbiformes	Rock pigeon	Colli	0.162607	0.183287	0.0967805	0.12815	0.233986	0.0949975	0.0902402	0.205278	0.12748	0.153232	0.161771	0.178246	0.178304	0.124393	0.145687	0.252409	0.113746	0.0452753	0.0829125	Rock pigeon	14	yes	0.1381	0.01572	5	N too small	0.1652	0.01295	0.2976	n.s
Caprimulgiformes	Chimney swift	Chape	0.128363	0.154024	0.120181	0.158774	0.143461	0.048758	0.0586116	0.238605	0.0856006	0.0756186	0.11503	0.191672	0.109303	0.110826	0.193352	0.231111	0.101414	0.0596984	0.0899028	Chimney swift	14	yes	0.122	0.01384	5	N too small	0.1413	0.03171	0.7539	n.s
Opisthocomiformes	Hoatzin	Opiho	0.0871686	0.102315	0.111297	0.105756	0.0879194	0.0540062	0.0613689	0.125664	0.0501693	0.0428771	0.0750814	0.152239	0.118702	0.0874392	0.198464	0.140861	0.0851654	0.0419813	0.0614145	Hoatzin	14	no	0.09599	0.01069	5	N too small	0.08921	0.02142	0.7539	n.s
Chradriiformes	Killdeer	Chavo	0.0771615	0.0606693	0.0870465	0.0960451	0.0818967	0.0523077	0.0451612	0.106093	0.0427379	0.0257629	0.0645154	0.0892185	0.0968138	0.0926345	0.124425	0.0993636	0.0758019	0.0147346	0.0554496	Killdeer	14	yes	0.07568	0.007443	5	N too small	0.06567	0.01468	0.6216	n.s
Sphenisciformes	Emperor penguin	Aptfo	0.054172	0.0580585	0.0902423	0.0849743	0.0626754	0.040748	0.038009	0.0922721	0.0207713	0.0253148	0.0578987	0.0966543	0.0668765	0.0726934	0.09784	0.105089	0.0533714	0.0448931	0.0553047	Emperor penguin	14	yes	0.06607	0.005689	5	N too small	0.05858	0.016	0.6868	n.s
Falconiformes	Peregrine falcon	Falpe	0.0676386	0.0723	0.10183	0.0897827	0.0797693	0.0512518	0.0520693	0.094786	0.0292886	0.0289427	0.0675333	0.201647	0.092383	0.0919009	0.0867568	0.110762	0.0674363	0.0481205	0.0674462	Peregrine falcon	14	yes	0.0771	0.005185	5	N too small	0.08444	0.03182	0.7539	n.s
	African ostritch	Strca	0.039679	0.0424965	0.110716	0.0290483	0.0385032	0.0394242	0.0241358	0.0671282	0.0154176	0.0354428	0.0559638	0.0659861	0.0474112	0.0532635	0.0221956	0.089488	0.0426624	0.0673004	0.0259999	African ostritch	14	no	0.04802	0.006804	5	N too small	0.04799	0.00993	0.8932	n.s
heatmap key
Table S2: Statistical analysis of group 1 - nucleotide substitution rate of genes outside the disrupted locus ( NARS - TCF4 and ACAA2 - CTIF) versus group 2 - nucleotide substitution rate of 5 genes salvaged from the disrupted locus in Galliformes DYNAP, MBD2, SMAD 4, ME2, SKA1.The full legend is in File S1. Heat map key is the total branch length from the crocodile-bird common ancestor to each p…
Evolution of the functionally conserved DCC gene in birds.
Cedric Patthey, Yong Guang Tong1, Christine Mary Tait1 and Sara Ivy Wilson*
Umeå Center for Molecular Medicine, Umeå University, 901-87 Umeå, Sweden.
1 equal contribution
*corresponding author: sara.wilson@umu.se
Supplementary data set 1

## Sheet: Table S3
			GROUP1 : NARS - TCF4 and ACAA2 - CTIF							GROUP 2: genes in the disrupted locus												GROUP1 : NARS - TCF4 and ACAA2 - CTIF								GROUP1 : NARS - TCF4 and ACAA2 - CTIF				GROUP 2: genes in the disrupted locus				P-value GROUP 1 v's GROUP 2
	Common name	Latin name	NARS	FECH	ONECUT2	ST8SIA3	WDR7	TXNL1	TCF4	DYNAP	MBD2	DCC	MEX3C	SMAD4	ELAC1	ME2	MAPK4	SKA1	TSPAN3L	CFAP53	MYO5B	ACAA2	LIPG	RPL17	C18ORF32	DYM	SMAD7	CTIF	Common name	n	Passed normality test (alpha=0.05)?	mean	standrd error	n	Passed normality test (alpha=0.05)?	mean	standrd error
Anseriformes	Duck	Anapl	0.0748125	0.159932	0.0658686	0.0897988	0.116493	0.0520847	0.0954489	0.250764	0.0910111	0.170078	0.237608	0.0653899	0.311536	0.201235	0.205816	0.234217	0.205498	0.211128	0.122702	0.165086	0.149572	0.148341	0.182135	0.077673	0.0437598	0.0889609	Duck	14	yes	0.1079	0.01213	12	yes	0.1922	0.02021	0.0011	**
Columbiformes	Rock pigeon	Colli	0.162607	0.183287	0.0967805	0.12815	0.233986	0.0949975	0.0902402	0.205278	0.12748	0.201808	0.226239	0.153232	0.250294	0.161771	0.125398	0.178246	0.177866	0.23798	0.135834	0.178304	0.124393	0.145687	0.252409	0.113746	0.0452753	0.0829125	Rock pigeon	14	yes	0.1381	0.01572	12	yes	0.1818	0.01239	0.0011	**
Caprimulgiformes	Chimney swift	Chape	0.128363	0.154024	0.120181	0.158774	0.143461	0.048758	0.0586116	0.238605	0.0856006	0.180139	0.173864	0.0756186	0.173489	0.11503	0.144314	0.191672	0.140493	0.278349	0.110766	0.109303	0.110826	0.193352	0.231111	0.101414	0.0596984	0.0899028	Chimney swift	14	yes	0.122	0.01384	12	yes	0.159	0.01734	0.1044	n.s
Opisthocomiformes	Hoatzin	Opiho	0.0871686	0.102315	0.111297	0.105756	0.0879194	0.0540062	0.0613689	0.125664	0.0501693	0.123863	0.120865	0.0428771	0.146527	0.0750814	0.0773857	0.152239	0.0817061	0.149169	0.0860233	0.118702	0.0874392	0.198464	0.140861	0.0851654	0.0419813	0.0614145	Hoatzin	14	no	0.09599	0.01069	12	yes	0.1026	0.01111	0.6308	n.s
Chradriiformes	Killdeer	Chavo	0.0771615	0.0606693	0.0870465	0.0960451	0.0818967	0.0523077	0.0451612	0.106093	0.0427379	0.111284	0.0940916	0.0257629	0.115524	0.0645154	0.0639141	0.0892185	0.0787819	0.120628	0.0741552	0.0968138	0.0926345	0.124425	0.0993636	0.0758019	0.0147346	0.0554496	Killdeer	14	yes	0.07568	0.007443	12	yes	0.08223	0.008555	0.5672	n.s
Sphenisciformes	Emperor penguin	Aptfo	0.054172	0.0580585	0.0902423	0.0849743	0.0626754	0.040748	0.038009	0.0922721	0.0207713	0.0970316	0.0812678	0.0253148	0.101287	0.0578987	0.0692681	0.0966543	0.0754148	0.11678	0.0650699	0.0668765	0.0726934	0.09784	0.105089	0.0533714	0.0448931	0.0553047	Emperor penguin	14	yes	0.06607	0.005689	12	yes	0.07492	0.008511	0.384	n.s
Falconiformes	Peregrine falcon	Falpe	0.0676386	0.0723	0.10183	0.0897827	0.0797693	0.0512518	0.0520693	0.094786	0.0292886	0.121324	0.0968324	0.0289427	0.107354	0.0675333	0.0623882	0.201647	0.0908506	0.155258	0.11403	0.092383	0.0919009	0.0867568	0.110762	0.0674363	0.0481205	0.0674462	Peregrine falcon	14	yes	0.0771	0.005185	12	yes	0.09752	0.01421	0.1652	n.s
Passeriforme	Rifleman	Acach	0.201852	0.19667	0.133046	0.179985	0.274184	0.317599	0.290753	0.542801	0.379645	0.632254	0.120423	0.0350424	0.45614	0.204921	0.167933	0.333343	0.141647	0.38209	0.206999	0.167429	0.129198	0.0984859	0.318888	0.0752724	0.0519399	0.0797226	Rifleman	14	yes	0.1796	0.02449	12	yes	0.3003	0.05298	0.0402	*
Passeriforme	Golden-collared manakin	Manvi	0.20327	0.239723	0.140239	0.219225	0.294286	0.287129	0.182826	0.63336	0.347268	0.574873	0.446712	0.176742	0.374187	0.165193	0.166883	0.257342	0.1281	0.427791	0.124309	0.152302	0.137212	0.196345	0.238557	0.0973106	0.0564619	0.0782868	Golden-collared manakin	14	yes	0.1802	0.01968	12	yes	0.3186	0.05086	0.013	*
Passeriforme	Hooded crow	Corco	0.182348	0.20665	0.123173	0.206562	0.284312	0.235714	0.21048	x	0.412122	0.579271	0.414241	0.186815	0.355166	0.206554	0.20136	0.241699	0.157525	0.448857	0.143056	0.200948	0.137327	0.222504	0.307426	0.0944639	0.0628423	0.0919591	Hooded crow	14	yes	0.1833	0.0194	11	yes	0.3042	0.04351	0.0118	*
Passeriforme	Ground tit	Psehu	0.169396	0.229206	0.128979	0.184543	0.362109	0.362233	0.287277	0.582618	0.457741	0.613622	0.460723	0.261858	0.430667	0.223108	0.212236	0.269176	0.166012	0.497533	0.146178	0.191921	0.139765	0.219422	0.304342	0.0982075	0.0637106	0.0994936	Ground tit	14	yes	0.2029	0.0258	12	yes	0.3601	0.04762	0.0059	**
Passeriforme	Ground finch	Geofo	0.174406	0.250361	0.123789	0.201861	0.307312	0.299224	0.317338	x	0.4807	x	0.134558	0.0347885	0.535862	0.238675	0.24193	0.282733	0.163126	0.533595	0.15511	0.19717	0.14984	0.100458	0.337796	0.105774	0.0769664	0.109203	Ground finch	14	yes	0.1965	0.02432	10	yes	0.2801	0.05615	0.1444	n.s
Passeriforme	Zebra finch	Taegu	0.183439	0.233899	0.13299	0.208884	0.288761	0.324102	0.38239	x	0.488809	x	x	0.0285528	0.483558	0.250889	0.220158	0.34544	0.187398	0.527038	0.160432	0.197587	0.161865	0.196061	0.291002	0.100838	0.0752231	0.100443	Zebra finch	14	yes	0.2055	0.02427	9	yes	0.2991	0.05744	0.102	n.s
	African ostritch	Strca	0.039679	0.0424965	0.110716	0.0290483	0.0385032	0.0394242	0.0241358	0.0671282	0.0154176	0.065193	0.0360486	0.0354428	0.0565219	0.0559638	0.0325787	0.0659861	0.0721107	0.0968118	0.065774	0.0474112	0.0532635	0.0221956	0.089488	0.0426624	0.0673004	0.0259999	African ostritch	14	no	0.04802	0.006804	12	yes	0.05541	0.006361	0.3474	n.s
heatmap key
Table S3: Statistical analysis of group 1 - nucleotide substitution rate of genes outside the disrupted locus ( NARS - TCF4 and ACAA2 - CTIF) versus group 2 - nucleotide substitution rate of genes in the disrupted locus in Passeriformes. The full legend is in File S1. Heat map key is the total branch length from the crocodile-bird common ancestor to each particular species, measured in substituti…
Evolution of the functionally conserved DCC gene in birds.
Cedric Patthey, Yong Guang Tong1, Christine Mary Tait1 and Sara Ivy Wilson*
Umeå Center for Molecular Medicine, Umeå University, 901-87 Umeå, Sweden.
1 equal contribution
*corresponding author: sara.wilson@umu.se
Supplementary data set 1

## Sheet: Table S4
																							GROUP1: orthologues from birds where the DCC locus was disrupted in Galliformes.	NARS	FECH	ONECUT2	ST8SIA3	WDR7	TXNL1	TCF4	DYNAP	MBD2	SMAD4	ME2	SKA1	ACAA2	LIPG	RPL17	C18ORF32	DYM	SMAD7	CTIF
	Common name	Latin name	NARS	FECH	ONECUT2	ST8SIA3	WDR7	TXNL1	TCF4	DYNAP	MBD2	SMAD4	ME2	SKA1	ACAA2	LIPG	RPL17	C18ORF32	DYM	SMAD7	CTIF		n	4	4	4	4	4	4	4	4	4	4	4	4	4	4	4	4	4	4	4
Galliformes	Chicken	Galga	0.0966546	0.200013	0.0994821	0.0797254	0.140466	0.0771919	0.222328	0.802462	0.642534	0.47266	0.531857	0.814596	0.0787163	0.166875	0.0859305	0.104929	0.118064	0.133358	0.116611	GROUP1: orthologues from birds where the DCC locus was disrupted in Galliformes.	Passed normality test (alpha=0.05)?	N too small	N too small	N too small	N too small	N too small	N too small	N too small	N too small	N too small	N too small	N too small	N too small	N too small	N too small	N too small	N too small	N too small	N too small	N too small
Galliformes	Quail	Cotja	0.100621	0.1975	0.103647	0.0792022	0.143883	0.0870755	0.372119	0.953478	0.759429	0.54487	0.595611	0.944492	0.0969248	0.163457	0.111816	0.126377	0.120714	0.130914	0.127126		mean	0.0939	0.1976	0.1194	0.08094	0.1394	0.08065	0.2566	0.7975	0.6313	0.4931	0.5458	0.8073	0.093	0.1656	0.09242	0.1136	0.1189	0.1388	0.1251
Galliformes	Turkey	Melga	0.0967129	0.198089	0.104696	0.0874813	0.138324	0.0881924	0.23962	0.764574	0.606383	0.522216	0.569359	0.757597	0.100744	0.169435	0.0796368	0.101508	0.118614	0.157682	0.122814		Standard error	0.004196	0.001087	0.01682	0.002237	0.001844	0.004292	0.03974	0.05904	0.05023	0.02518	0.02376	0.05026	0.004884	0.001576	0.006963	0.006094	0.0006122	0.006305	0.003636
Galliformes	Guinea fowl	Numme	0.0816277	0.194754	0.169727	0.0773676	0.135106	0.0701205	0.192239	0.669452	0.516814	0.432566	0.486291	0.712611	0.0956277	0.162621	0.0923108	0.121407	0.118248	0.133439	0.13389
Anseriformes	Duck	Anapl	0.0748125	0.159932	0.0658686	0.0897988	0.116493	0.0520847	0.0954489	0.250764	0.0910111	0.0653899	0.201235	0.234217	0.165086	0.149572	0.148341	0.182135	0.077673	0.0437598	0.0889609	GROUP 2: orthologues from birds where the DCC locus was not disrupted.	GROUP 2: orthologues from birds where the DCC locus was not disrupted.
Columbiformes	Rock pigeon	Colli	0.162607	0.183287	0.0967805	0.12815	0.233986	0.0949975	0.0902402	0.205278	0.12748	0.153232	0.161771	0.178246	0.178304	0.124393	0.145687	0.252409	0.113746	0.0452753	0.0829125		n	8	8	8	8	8	8	8	8	8	8	8	8	8	8	8	8	8	8	8
Caprimulgiformes	Chimney swift	Chape	0.128363	0.154024	0.120181	0.158774	0.143461	0.048758	0.0586116	0.238605	0.0856006	0.0756186	0.11503	0.191672	0.109303	0.110826	0.193352	0.231111	0.101414	0.0596984	0.0899028		Passed normality test (alpha=0.05)?	yes	yes	yes	yes	no	no	yes	yes	yes	no	yes	yes	yes	yes	yes	yes	yes	yes	yes
Opisthocomiformes	Hoatzin	Opiho	0.0871686	0.102315	0.111297	0.105756	0.0879194	0.0540062	0.0613689	0.125664	0.0501693	0.0428771	0.0750814	0.152239	0.118702	0.0874392	0.198464	0.140861	0.0851654	0.0419813	0.0614145		mean	0.08645	0.1041	0.098	0.09779	0.1056	0.0542	0.05813	0.1476	0.05781	0.05657	0.09988	0.1512	0.1094	0.09784	0.1271	0.1514	0.07716	0.04572	0.06592
Chradriiformes	Killdeer	Chavo	0.0771615	0.0606693	0.0870465	0.0960451	0.0818967	0.0523077	0.0451612	0.106093	0.0427379	0.0257629	0.0645154	0.0892185	0.0968138	0.0926345	0.124425	0.0993636	0.0758019	0.0147346	0.0554496		Standard error	0.01424	0.01922	0.006064	0.01318	0.02151	0.006138	0.00866	0.02563	0.01401	0.0153	0.01934	0.0215	0.01583	0.01064	0.0206	0.02234	0.008285	0.005421	0.007599
Sphenisciformes	Emperor penguin	Aptfo	0.054172	0.0580585	0.0902423	0.0849743	0.0626754	0.040748	0.038009	0.0922721	0.0207713	0.0253148	0.0578987	0.0966543	0.0668765	0.0726934	0.09784	0.105089	0.0533714	0.0448931	0.0553047
Falconiformes	Peregrine falcon	Falpe	0.0676386	0.0723	0.10183	0.0897827	0.0797693	0.0512518	0.0520693	0.094786	0.0292886	0.0289427	0.0675333	0.201647	0.092383	0.0919009	0.0867568	0.110762	0.0674363	0.0481205	0.0674462
	African ostritch	Strca	0.039679	0.0424965	0.110716	0.0290483	0.0385032	0.0394242	0.0241358	0.0671282	0.0154176	0.0354428	0.0559638	0.0659861	0.0474112	0.0532635	0.0221956	0.089488	0.0426624	0.0673004	0.0259999
heatmap key																						P- value for Group 1 v's Group 2 for each gene		0.2828	0.004	0.3677	0.0727	0.1535	0.0485	0.004	0.004	0.004	0.004	0.004	0.004	0.6828	0.004	0.1535	0.5697	0.004	0.004	0.004
																						significant differnece *,** or ***		n.s	**	n.s	n.s	n.s	*	**	**	**	**	**	**	n.s	**	n.s	n.s	**	**	**
Table S4: Statistical analysis of raw data in Table S1: Statistical analysis of : Group 1: nucleotide substitution rate of orthologues from birds where the DCC locus was disrupted in Galliformes versus group 2: nucleotide substitution rate of orthologues from birds where the DCC locus was not disrupted. The full legend is in File S1. Heat map key is yhr total branch length from the crocodile-bird…
Evolution of the functionally conserved DCC gene in birds.
Cedric Patthey, Yong Guang Tong1, Christine Mary Tait1 and Sara Ivy Wilson*
Umeå Center for Molecular Medicine, Umeå University, 901-87 Umeå, Sweden.
1 equal contribution
*corresponding author: sara.wilson@umu.se
Supplementary data set 1

## Sheet: Table S5
	Common name	Latin name	NARS	FECH	ONECUT2	ST8SIA3	WDR7	TXNL1	TCF4	DYNAP	MBD2	DCC	MEX3C	SMAD4	ELAC1	ME2	MAPK4	SKA1	TSPAN3L	CFAP53	MYO5B	ACAA2	LIPG	RPL17	C18ORF32	DYM	SMAD7	CTIF			NARS	FECH	ONECUT2	ST8SIA3	WDR7	TXNL1	TCF4	DYNAP	MBD2	DCC	MEX3C	SMAD4	ELAC1	ME2	MAPK4	SKA1	TSPAN3L	CFAP53	MYO5B
Anseriformes	Duck	Anapl	0.0748125	0.159932	0.0658686	0.0897988	0.116493	0.0520847	0.0954489	0.250764	0.0910111	0.170078	0.237608	0.0653899	0.311536	0.201235	0.205816	0.234217	0.205498	0.211128	0.122702	0.165086	0.149572	0.148341	0.182135	0.077673	0.0437598	0.0889609	GROUP 2: orthologues from birds where the DCC locus was not disrupted.	GROUP 2: orthologues from birds where the DCC locus was not disrupted.
Columbiformes	Rock pigeon	Colli	0.162607	0.183287	0.0967805	0.12815	0.233986	0.0949975	0.0902402	0.205278	0.12748	0.201808	0.226239	0.153232	0.250294	0.161771	0.125398	0.178246	0.177866	0.23798	0.135834	0.178304	0.124393	0.145687	0.252409	0.113746	0.0452753	0.0829125		n	8	8	8	8	8	8	8	8	8	8	8	8	8	8	8	8	8	8	8
Caprimulgiformes	Chimney swift	Chape	0.128363	0.154024	0.120181	0.158774	0.143461	0.048758	0.0586116	0.238605	0.0856006	0.180139	0.173864	0.0756186	0.173489	0.11503	0.144314	0.191672	0.140493	0.278349	0.110766	0.109303	0.110826	0.193352	0.231111	0.101414	0.0596984	0.0899028		Passed normality test (alpha=0.05)?	yes	yes	yes	yes	no	no	yes	yes	yes	yes	yes	no	yes	yes	yes	yes	yes	yes	yes
Opisthocomiformes	Hoatzin	Opiho	0.0871686	0.102315	0.111297	0.105756	0.0879194	0.0540062	0.0613689	0.125664	0.0501693	0.123863	0.120865	0.0428771	0.146527	0.0750814	0.0773857	0.152239	0.0817061	0.149169	0.0860233	0.118702	0.0874392	0.198464	0.140861	0.0851654	0.0419813	0.0614145		mean	0.08645	0.1041	0.098	0.09779	0.1056	0.0542	0.05813	0.1476	0.05781	0.1338	0.1334	0.05657	0.1578	0.09988	0.09763	0.1512	0.1153	0.1708	0.09679
Chradriiformes	Killdeer	Chavo	0.0771615	0.0606693	0.0870465	0.0960451	0.0818967	0.0523077	0.0451612	0.106093	0.0427379	0.111284	0.0940916	0.0257629	0.115524	0.0645154	0.0639141	0.0892185	0.0787819	0.120628	0.0741552	0.0968138	0.0926345	0.124425	0.0993636	0.0758019	0.0147346	0.0554496		Standard error	0.01424	0.01922	0.006064	0.01318	0.02151	0.006138	0.00866	0.02563	0.01401	0.01632	0.02548	0.0153	0.02998	0.01934	0.02004	0.0215	0.01852	0.02288	0.009715
Sphenisciformes	Emperor penguin	Aptfo	0.054172	0.0580585	0.0902423	0.0849743	0.0626754	0.040748	0.038009	0.0922721	0.0207713	0.0970316	0.0812678	0.0253148	0.101287	0.0578987	0.0692681	0.0966543	0.0754148	0.11678	0.0650699	0.0668765	0.0726934	0.09784	0.105089	0.0533714	0.0448931	0.0553047
Falconiformes	Peregrine falcon	Falpe	0.0676386	0.0723	0.10183	0.0897827	0.0797693	0.0512518	0.0520693	0.094786	0.0292886	0.121324	0.0968324	0.0289427	0.107354	0.0675333	0.0623882	0.201647	0.0908506	0.155258	0.11403	0.092383	0.0919009	0.0867568	0.110762	0.0674363	0.0481205	0.0674462
	African ostritch	Strca	0.039679	0.0424965	0.110716	0.0290483	0.0385032	0.0394242	0.0241358	0.0671282	0.0154176	0.065193	0.0360486	0.0354428	0.0565219	0.0559638	0.0325787	0.0659861	0.0721107	0.0968118	0.065774	0.0474112	0.0532635	0.0221956	0.089488	0.0426624	0.0673004	0.0259999
Passeriforme	Rifleman	Acach	0.201852	0.19667	0.133046	0.179985	0.274184	0.317599	0.290753	0.542801	0.379645	0.632254	0.120423	0.0350424	0.45614	0.204921	0.167933	0.333343	0.141647	0.38209	0.206999	0.167429	0.129198	0.0984859	0.318888	0.0752724	0.0519399	0.0797226	GROUP3: orthologues from Passeriformes.	GROUP3: orthologues from Passeriformes.
Passeriforme	Golden-collared manakin	Manvi	0.20327	0.239723	0.140239	0.219225	0.294286	0.287129	0.182826	0.63336	0.347268	0.574873	0.446712	0.176742	0.374187	0.165193	0.166883	0.257342	0.1281	0.427791	0.124309	0.152302	0.137212	0.196345	0.238557	0.0973106	0.0564619	0.0782868		n	6	6	6	6	6	6	6	3	6	4	5	6	6	6	6	6	6	6	6
Passeriforme	Hooded crow	Corco	0.182348	0.20665	0.123173	0.206562	0.284312	0.235714	0.21048	x	0.412122	0.579271	0.414241	0.186815	0.355166	0.206554	0.20136	0.241699	0.157525	0.448857	0.143056	0.200948	0.137327	0.222504	0.307426	0.0944639	0.0628423	0.0919591		Passed normality test (alpha=0.05)?	N too small	N too small	N too small	N too small	N too small	N too small	N too small	N too small	N too small	N too small	N too small	N too small	N too small	N too small	N too small	N too small	N too small	N too small	N too small
Passeriforme	Ground tit	Psehu	0.169396	0.229206	0.128979	0.184543	0.362109	0.362233	0.287277	0.582618	0.457741	0.613622	0.460723	0.261858	0.430667	0.223108	0.212236	0.269176	0.166012	0.497533	0.146178	0.191921	0.139765	0.219422	0.304342	0.0982075	0.0637106	0.0994936		mean	0.1858	0.2261	0.08645	0.2002	0.3018	0.3043	0.2785	0.5863	0.4277	0.6	0.3153	0.1206	0.4393	0.2149	0.2017	0.2883	0.1573	0.4695	0.156
Passeriforme	Ground finch	Geofo	0.174406	0.250361	0.123789	0.201861	0.307312	0.299224	0.317338	x	0.4807	x	0.134558	0.0347885	0.535862	0.238675	0.24193	0.282733	0.163126	0.533595	0.15511	0.19717	0.14984	0.100458	0.337796	0.105774	0.0769664	0.109203		Standard error	0.005713	0.008345	0.01424	0.006149	0.01286	0.01727	0.02961	0.02621	0.02343	0.01381	0.07709	0.04109	0.02766	0.01234	0.01214	0.01715	0.008393	0.0245	0.01139
Passeriforme	Zebra finch	Taegu	0.183439	0.233899	0.13299	0.208884	0.288761	0.324102	0.38239	x	0.488809	x	x	0.0285528	0.483558	0.250889	0.220158	0.34544	0.187398	0.527038	0.160432	0.197587	0.161865	0.196061	0.291002	0.100838	0.0752231	0.100443
heatmap key																														P- value for Group 2 v's Group 3 for each gene	0.0007	0.0007	0.0007	0.0007	0.0007	0.0007	0.0007	0.0121	0.0007	0.004	0.0653	0.345	0.0007	0.0013	0.0047	0.0007	0.1419	0.0007	0.0013
																														significant differnece *,** or ***	***	***	***	***	***	***	***	*	***	**	n.s	n.s	***	**	**	***	n.s	***	**
																														fold ingrease in mean of Group 3 v's group 2	2.14922	2.17195	0.882143	2.04724	2.85795	5.61439	4.79099	3.97222	7.39837	4.4843	2.36357	2.13187	2.7839	2.15158	2.06596	1.90675	1.36427	2.74883	1.61174
Table S5: Statistical analysis of raw data in Table S1: Linked to Figure 4. Statistical analysis of : group 2: nucleotide substitution rate of orthologues from birds where the DCC locus was not disrupted versus group 3: nucleotide substitution rate of orthologues from birds where the DCC locus was disrupted in Passeriformes. The full legend is in File S1. Heat map key is total branch length from …
Evolution of the functionally conserved DCC gene in birds.
Cedric Patthey, Yong Guang Tong1, Christine Mary Tait1 and Sara Ivy Wilson*
Umeå Center for Molecular Medicine, Umeå University, 901-87 Umeå, Sweden.
1 equal contribution
*corresponding author: sara.wilson@umu.se
Supplementary data set 1
[truncated: 7 more columns]
